# Supplementary material for: ATM knock out alters calcium signalling and augments contraction in skeletal muscle cells differentiated from human urine-derived stem cells
Source: Cell Death Discov. 2025 Apr 15;11:177. doi: 10.1038/s41420-025-02485-x (PMC12000312; doi:10.1038/s41420-025-02485-x)
Supplement: Supplementary file 2 — Supplementary table 1 [file 41420_2025_2485_MOESM2_ESM.xlsx]

## Sheet: Foglio1
Primary antibody protein/modification target	Animal specificity	Dilution	Catalog n°	Supplier	Application
Anti-IP3R1	Rabbit	1:500	AB108517	Abcam	WB
Anti-Grp75	Rabbit	1:2000	14887-1-AP	Proteintech	WB
Anti-VDAC1	Mouse	1:1000	AB14734	Abcam	WB
Anti-ATM	Mouse	1:500	sc-377293	Santa Cruz Biotechnology	WB/IF
Anti-MCU	Rabbit	1:2000	26312-1-AP	Proteintech	WB
Anti-STIM1	Rabbit	1:1000	4916S	Cell signaling	WB
Anti-ORAI1	Rabbit	1:500	PA1-74181	Invitrogen	WB
Anti-PMCA	Mouse	1:1000	MABN1802	Merck-Millipore	WB
Anti-β-actin	Mouse	1:2000	A1978	Sigma Aldrich	WB
Anti-p21Cip1	Rabbit	1:300	SAB1306168	Sigma Aldrich	IF
Anti-p53	Rabbit	1:50	SAB5700047	Sigma Aldrich	IF
Anti-BCL-XL	Goat	1:50	sc-7122	Cell signaling	IF
Anti-BCL-2	Rabbit	1:500	ab115807	Abcam	IF
Anti-MyCH	Mouse	1:50	MF20	Developmental Studies Hybridoma Bank	IF
