# Supplementary material for: ATM knock out alters calcium signalling and augments contraction in skeletal muscle cells differentiated from human urine-derived stem cells
Source: Cell Death Discov. 2025 Apr 15;11:177. doi: 10.1038/s41420-025-02485-x (PMC12000312; doi:10.1038/s41420-025-02485-x)
Supplement: Supplementary file 3 — Supplementary Table 2 [file 41420_2025_2485_MOESM3_ESM.xlsx]

## Sheet: Foglio1
	Forward	Reverse
Oct4	5'-AGGAGAAGCTGGAGCAAAA-3'	5'-GGCTGAATACCTTCCCAAA-3'
Sox2	5'-GCAGCTACAGCATGATGCAGG-3'	5'-AGCTGGTCATGGAGTTGTACTGC-3'
Nanog	5'-AGTCCCAAAGGCAAACAACCCACTTC-3'	5'-TGCTGGAGGCTGAGGTATTTCTGTCTC-3'
CD90	5'-ATGAACCTGGCCATCAGCA-3'	5'-GTGTGCTCAGGCACCCC-3'
CD105	5'-CCACTAGCCAGGTCTCGAAG-3'	5'-GATGCAGGAAGACACTGCTG-3'
CD146	5'-GGGTACCCCATTCCTCAAGT-3'	5'-CAGTCTGGGACGACTGAATG-3'
p16	5'-CATAGATGCCGCGGAAGGT-3'	5'-AAGTTTCCCGAGGTTTCTCAGA-3'
p21	5'-TGGAGACTCTCAGGGTCGAAA-3'	5'-GGCGTTTGGAGTGGTAGAAATC-3'
p53	5'-ACCTATGGAACTACTTCCTGAAA-3'	5'-GAGCTTCATCTGGACCTGGG-3'
Bcl-2	5'-TTTGTGGAACTGTACGGCCC-3'	5'-TCACTTGTGGCCCAGATAGG-3'
Bcl-XL	5'-CAGTAAAGCAAGCGCTGAGG-3'	5'-AGAAAAAGGCCACAATGCGAC-3'
MyoD	5'-CTCTCTGCTCCTTTGCCACA-3'	5'-GTGCTCTTCGGGTTTCAGGA-3'
Dystrophin	5'-TCCTAGACCTCCTCGAAGGC-3'	5'-CGCAGTGCCTTGTTGACATT-3'
CK	5'-GGGCTACAAACCCACTGACA-3'	5'-AACGTGTAGCCCTTGATGCT-3'
Desmin	5'-AGCGCAGAATTGAATCTCTCA-3'	5'-ACCTGCTGTTCCTGAAGCTG-3'
Myomaker	5'-CGTCACGACATCCTGGAGTA-3'	5'-TTGACCTCTTGGGTTCGTCG-3'
Myogenin	5'-AACCCCGCTTCTATGATGGG-3'	5'-CTCGTAGCCTGGTGGTTCG-3'
Myf5	5'-CGCCTGAAGAAGGTCAACCA-3'	5'-TGTAGCGGATGGCATTCCTG-3'
Mef2C	5'-TGTTCCACCTCCCAACTTCG-3'	5'-GTGAGCCAGTGGCAATAGGT-3'
